# Supplementary material for: Mucosamin Spray for the Prevention of Oral Mucositis in Cancer Patients Receiving Chemotherapy: A Retrospective Cohort Study
Source: J Oral Pathol Med. 2025 Apr 11;54(5):397–400. doi: 10.1111/jop.13636 (PMC12077943; doi:10.1111/jop.13636)
Supplement: Supplementary file 1 — Table S1. Pain score for chemotherapy‐induced oral mucositis patients in Mucosamin spray group and control group from initial onset to 4 weeks after onset. [file JOP-54-397-s001.xlsx]

## Sheet: Pain score
WHO scale	intraoral location	T0 (diagnosis)	T1	Ind. Clin. Res.	T2	Ind. Clin. Res.2	T3	Ind. Clin. Res.3	T4	Ind. Clin. Res.4	T5	Statistics	Group
grade 2	tongue and buccal mucosa uni- or bilateral	50	40	partial	30	partial	20	partial	10	complete	0		CARE AS USUAL
grade 2	tongue and buccal mucosa uni- or bilateral	60	40	partial	20	partial	10	complete	0	complete	0		CARE AS USUAL
grade 1	tongue dorsum and/or margins	30	20	partial	10	partial	10	complete	0	complete	0		CARE AS USUAL
grade 2	tongue and buccal mucosa uni- or bilateral	50	40	partial	30	partial	30	partial	10	complete	0		CARE AS USUAL
grade 2	tongue and buccal mucosa uni- or bilateral	50	40	partial	30	partial	10	complete	0	complete	0		CARE AS USUAL
grade 2	tongue and buccal mucosa uni- or bilateral	60	50	partial	40	partial	30	partial	10	complete	0		CARE AS USUAL
grado 2	tongue and buccal mucosa uni- or bilateral	40	30	partial	20	partial	10	complete	0	complete	0		CARE AS USUAL
grade 2	tongue and buccal mucosa uni- or bilateral	70	60	partial	50	partial	30	partial	20	partial	10		CARE AS USUAL
grade 1	tongue dorsum and/or margins	40	30	partial	20	partial	10	complete	0	complete	0		CARE AS USUAL
grade 1	tongue dorsum and/or margins	30	20	partial	10	partial	10	complete	0	complete	0		CARE AS USUAL
grade 2	tongue and buccal mucosa uni- or bilateral	60	50	partial	40	partial	20	complete	0	complete	0		CARE AS USUAL
grade 1	tongue dorsum and/or margins	30	20	partial	10	partial	0	complete	0	complete	0		CARE AS USUAL
grade 2	tongue dorsum and/or margins	30	20	partial	10	partial	0	complete	0	complete	0		CARE AS USUAL
grade 2	tongue and buccal mucosa uni- or bilateral	70	50	partial	40	partial	30	partial	10	complete	0		CARE AS USUAL
grade 1	tongue dorsum and/or margins	40	30	partial	20	partial	10	complete	0	complete	0		CARE AS USUAL
grade 2	tongue and buccal mucosa uni- or bilateral	50	40	partial	30	partial	20	complete	10	complete	0		CARE AS USUAL
		47.5	36.25		25.625		15.625		4.375		0.625	mean
		13.9044	12.5831		12.6326		10.3078		6.29153		2.5	SD
grade 1	tongue dorsum and/or margins	30	20	partial	10	complete	0		0		0		MUCOSAMIN
grade 1	tongue dorsum and/or margins	30	20	partial	0	complete	0		0		0		MUCOSAMIN
		30	20		5		0		0		0	mean
		0	0		7.07107		0		0		0	SD
		0.10 (-3.90 to 38.90)	0.09 (-3.12 to 35.62)		0.04 (0.98 to 40.27)							t-test* [p value (95% confidence interval)]
*Shapiro-Wilk tests for control group (care as usual) over time are not significantly different from a normal distribution at the 5% significance level. Treated group (Mucosamin) has only 2 samples and distribution was assumed normal
